# Supplementary material for: A Review of Clinical Outcomes, Owner Understanding and Satisfaction following Medial Canthoplasty in Brachycephalic Dogs in a UK Referral Setting (2016–2021)
Source: Animals (Basel). 2023 Jun 19;13(12):2032. doi: 10.3390/ani13122032 (PMC10295752; doi:10.3390/ani13122032)
Supplement: Supplementary file 1 [file animals-13-02032-s001.zip]

Archive with 1 entries (1 files):
- animals-2406247-supplementary.pdf
